# Supplementary material for: Atomic scale volume and grain boundary diffusion elucidated by in situ STEM
Source: Nat Commun. 2023 Nov 22;14:7601. doi: 10.1038/s41467-023-43103-7 (PMC10663537; doi:10.1038/s41467-023-43103-7)
Supplement: Supplementary file 11 — Source Data [file 41467_2023_43103_MOESM11_ESM.zip]

Archive with 1 entries (1 files):
- Source Data Figures.xlsx
