# Supplementary material for: Atomic scale volume and grain boundary diffusion elucidated by in situ STEM
Source: Nat Commun. 2023 Nov 22;14:7601. doi: 10.1038/s41467-023-43103-7 (PMC10663537; doi:10.1038/s41467-023-43103-7)
Supplement: Supplementary file 11 — Source Data [file 41467_2023_43103_MOESM11_ESM.zip › Source Data Figures.xlsx]

## Sheet: Figure 4
Diffusion Kinetics
Subplot a)	Temperature (°C)	Diffusion Coefficient (m2/s)	Standard error	Temperature (1000/K)
	250	3.4646e-23	1.92184e-23	1.9115
	300	2.95956e-22	7.11211e-23	1.74474
	325	6.04494e-22	3.79696e-22	1.67182
	350	2.39622e-21	3.57619e-22	1.60475
	375	4.27446e-21	1.13878e-21	1.54285
	385	1.27208e-20	2.32513e-21	1.51941
	400	2.46499e-20	5.71165e-21	1.48555
	425	9.81702e-20	2.93894e-20	1.43236
	450	2.8828e-19	7.44657e-20	1.38284
	475	2.16643e-18	5.54893e-19	1.33663
inset subplot a)	apparent velocity (m/s)	probability density (s/m)
	2.5e-13	156863000000
	7.5e-13	392157000000
	1.25e-12	431373000000
	1.75e-12	313725000000
	2.25e-12	352941000000
	2.75e-12	156863000000
	3.25e-12	156863000000
	3.75e-12	0
	4.25e-12	39215700000
subplot b)	Temperature (°C)	Diffusion Coefficient (m2/s)	Standard error	Temperature (1000/K)
	250	4.20743e-23	4.17e-23	1.9115
	300	4.8372e-22	2.179e-22	1.74474
	325	1.96003e-21	1.188e-21	1.67182
	350	2.14085e-21	5.62885e-22	1.60475
	375	2.47364e-20	1.1e-20	1.54285
	400	4.85286e-20	2e-21	1.48555
	450	6.1963e-19	2.263e-19	1.38284

## Sheet: Supplementary Figure 6
Directionality of Diffusion
	Angle (°)	Number of jumps
	0	7
	30	4
	60	5
	90	6
	120	5
	150	6
	180	4
	210	4
	240	4
	270	7
	300	5
	330	4

## Sheet: Supplementary Figure 11
Diffusion of W in Al
	Temperature (°C)	Diffusion Coefficient (m2/s)	Standard error
	25	1.37e-21	8.26e-22
	50	9.68822e-22	1.971e-22
	75	2.23507e-21	1.1e-21
	100	6.9208e-22	1.75e-22
	125	1.36373e-21	3.753e-22
	150	5.78913e-21	1.76e-21
	200	9.97155e-21	3.91e-21
	250	2.11113e-20	5.94e-21
	300	1.81957e-19	4.439e-20
